# Supplementary material for: Mechanical stress caused by wind on leaves of Theobroma cacao: Photosynthetic, molecular, antioxidative and ultrastructural responses
Source: PLoS One. 2018 Jun 27;13(6):e0198274. doi: 10.1371/journal.pone.0198274 (PMC6021058; doi:10.1371/journal.pone.0198274)
Supplement: S1 Table — Net photosynthesis (A), stomatal conductance (gs), transpiration (E), internal CO2 concentration in leaf mesophyll (Ci) and water steam pressure deficit between leaf and air (VPDL) in CCN 51 cloned plants of T. cacao exposed to intermittent (IW) and constant (CW) wind at different speeds (2.5, 3.5 and 4.5 m s-1) and exposure times (0, 3, 6 and 12 h). (XLSX) [file pone.0198274.s001.xlsx]

## Sheet: S1 Table
S1 Table. Net photosynthesis (A), stomatal conductance (gs), transpiration (E), internal CO2 concentration in leaf mesophyll (Ci) and water steam pressure deficit between leaf and air (VPDL)
	in CCN 51 cloned plants of T. cacao exposed to intermittent (IW) and constant (CW) wind at different speeds [2.5, 3.5 and 4.5 m s-1] and exposure times (0, 3, 6 and 12 h).
			A			gs			E			CI			VPDL
		2.5	3.5	4.5	2.5	3.5	4.5	2.5	3.5	4.5	2.5	3.5	4.5	2.5	3.5	4.5
IW	0 h	4.54333	4.81111	4.66611	0.0788	0.0669944	0.0722611	1.48467	1.63167	1.63167	162.944	147	162.944	1.75278	1.70778	1.78444
	3 h	2.57056	2.19444	1.95011	0.04244	0.04141	0.02774	0.91672	0.68183	0.54691	135	103.211	129.794	1.91778	1.60333	1.84833
	6 h	3.53556	2.18278	2.53611	0.05747	0.03559	0.0377	0.89028	0.76844	0.69822	141.33	128.055	108.639	1.67167	2.19389	1.51667
	12 h	2.04639	2.56111	1.92133	0.03272	0.03491	0.03351	0.604	0.61756	0.62583	144.95	140.222	155.833	1.86444	1.745	0.79328
CW	0 h	4.225	4.108	4.822	0.057	0.05725	0.06764	0.516556	0.705333	0.515056	200.055	181.722	179.333	1.22833	1.45833	1.39
	3 h	1.739	1.965	2.151	0.0202889	0.0199228	0.0239167	0.10858	0.2337	0.45878	203.278	120.111	112.578	1.12633	1.35944	1.49
	6 h	1.562	1.74	2.092	0.022225	0.0221278	0.0247	0.50306	0.32633	0.36339	170.444	180.778	145.967	1.55606	1.39667	1.57833
	12 h	2.058	1.91	2.602	0.0221528	0.0227967	0.0318389	0.22711	0.21133	0.34972	195.5	197.794	191.667	1.01217	0.98439	1.18833
