# Supplementary material for: Mechanical stress caused by wind on leaves of Theobroma cacao: Photosynthetic, molecular, antioxidative and ultrastructural responses
Source: PLoS One. 2018 Jun 27;13(6):e0198274. doi: 10.1371/journal.pone.0198274 (PMC6021058; doi:10.1371/journal.pone.0198274)
Supplement: S2 Table — Relationship between net photosynthesis (A) and stomatal conductance (gs) in CCN 51 cloned plants of T. cacao exposed to intermittent and constant wind at different speeds [2.5 (S1), 3.5 (S2) and 4.5 (S3) m s-1] and exposure times [3 (T1), 6 (T2) and 12 (T3) h)—S1T1, S1T2, S1T3, S2T1, S2T2, S2T3, S3T1, S3T2 and S3T3. (XLSX) [file pone.0198274.s002.xlsx]

## Sheet: S2 Table
	S2 Table. Relationship between net photosynthesis (A) and stomatal conductance (gs) in CCN 51 cloned plants of T. cacao exposed to intermittent and constant wind
		at different speeds [2.5 (S1), 3.5 (S2) and 4.5 (S3) m s-1] and exposure times [3 (T1), 6 (T2) and 12 (T3) h) - S1T1, S1T2, S1T3, S2T1, S2T2, S2T3, S3T1, S3T2 and S3T3.
		IW		CW
	Trat	A	gs	A	gs
	control	4.66333	0.0755	4.27667	0.0542333
	control	3.74	0.0756	4.02333	0.0568333
	control	5.74333	0.0788	4.52	0.0578667
	control	3.88333	0.0656667	4.29667	0.0515667
	control	4.70667	0.0696667	5.03333	0.0640333
	control	4.52333	0.0721333	5.15333	0.0635667
	S1T1	1.43667	0.0234667	1.74	0.0232
	S1T1	1.61667	0.0245	1.52667	0.0205667
	S1T1	3.6	0.0603	1.56667	0.0244
	S1T1	3.60333	0.0511333	2.04333	0.0129
	S1T1	1.61667	0.0275	1.48667	0.0180333
	S1T1	3.55	0.0673333	2.07333	0.0226333
	S1T2	4.21667	0.0659	1.25333	0.0136
	S1T2	3.38667	0.0681667	1.39667	0.0225
	S1T2	4.78333	0.0739	1.31667	0.0243
	S1T2	4.07	0.0676333	1.74	0.0253
	S1T2	2.53667	0.0354	2.04333	0.0217933
	S1T2	2.22	0.0319333	2.02667	0.0258
	S1T3	0.974	0.0197667	1.34333	0.0211267
	S1T3	1.58	0.0211	1.24667	0.0232
	S1T3	1.28	0.0136	2.62333	0.0231
	S1T3	0.961	0.0146667	2.22333	0.0242
	S1T3	3.86	0.0566333	2.50667	0.0220167
	S1T3	3.62333	0.0700333	2.41667	0.0193
	S2T1	2.31333	0.0777	2.31333	0.0289
	S2T1	1.33667	0.0211	1.76	0.0300667
	S2T1	1.33667	0.0211	2.01667	0.0147
	S2T1	1.94667	0.0480667	1.45333	0.0146667
	S2T1	3	0.0402	1.76667	0.0149367
	S2T1	3.23333	0.0417667	2.68333	0.0165
	S2T2	1.20333	0.0177	2.09	0.0295667
	S2T2	1.42667	0.0228	2.12	0.0286
	S2T2	2.47667	0.0333667	2.04333	0.0172667
	S2T2	2.18333	0.0306667	1.21667	0.0204667
	S2T2	3.68	0.0849667	1.4	0.0239333
	S2T2	2.12667	0.0254333	1.53667	0.0133
	S2T3	1.66333	0.0209	1.46333	0.0192333
	S2T3	1.34	0.0206667	2.95	0.0337
	S2T3	3.33333	0.0418333	1.04333	0.0164333
	S2T3	2.87667	0.0455	1.59333	0.0203333
	S2T3	3.14	0.0384333	2.60667	0.0318667
	S2T3	3.01333	0.0402333	1.80333	0.0142467
	S3T1	3.13	0.0482667	1.96667	0.0212333
	S3T1	1.82	0.0322	1.93667	0.0203
	S3T1	2.37333	0.0321	2.60667	0.0310333
	S3T1	2.83667	0.0344	2.65233	0.0313333
	S3T1	1.10667	0.0134333	1.84667	0.0201333
	S3T1	0.434	0.00485667	1.92667	0.0203333
	S3T2	2.18667	0.0311	2.73	0.0242667
	S3T2	2.07	0.0297333	2.74	0.0247667
	S3T2	4.14	0.0582	2.67	0.0237333
	S3T2	2.88	0.0579	1.28667	0.0243667
	S3T2	1.84333	0.0222	1.19667	0.028
	S3T2	2.09667	0.0231667	2.03	0.0236333
	S3T3	1.85667	0.0293	2.38333	0.0412333
	S3T3	1.39333	0.0309	2.28667	0.0388
	S3T3	2.68333	0.0484333	2.45333	0.0268
	S3T3	3.65	0.0529333	3.06333	0.0264333
	S3T3	0.621333	0.0204	3.01333	0.0287
	S3T3	1.32333	0.0208667	2.81667	0.0275333
