# Supplementary material for: Mechanical stress caused by wind on leaves of Theobroma cacao: Photosynthetic, molecular, antioxidative and ultrastructural responses
Source: PLoS One. 2018 Jun 27;13(6):e0198274. doi: 10.1371/journal.pone.0198274 (PMC6021058; doi:10.1371/journal.pone.0198274)
Supplement: S5 Table — Activity of guaiacol peroxidase (GPX) in leaves of CCN 51 cloned plants of T. cacao exposed to wind at different speeds (2.5, 3.5 and 4.5 m s-1) and exposure times (0, 3, 6 and 12 h). (XLSX) [file pone.0198274.s005.xlsx]

## Sheet: S5 Table
S5 Table. Activity of guaiacol peroxidase (GPX) in leaves of CCN 51 cloned plants of T. cacao
	exposed to wind at different speeds (2.5, 3.5 and 4.5 m s-1) and exposure times (0, 3, 6 and 12 h).
	A) Mature leaf - IW					B) Young leaf - IW
		2.5	3.5	4.5			2.5	3.5	4.5
	0 h	114.57	114.57	114.57		0 h	27.6417	27.6417	27.6417
	3 h	42.9155	52.1823	68.143		3 h	78.8999	40.5057	55.8145
	6 h	77.7707	44.9063	57.7819		6 h	14.6612	47.9796	75.2794
	12 h	35.4532	50.9483	95.1168		12 h	70.7507	41.0878	69.3887
	C) Mature leaf - CW					D) Young leaf - CW
		2.5	3.5	4.5			2.5	3.5	4.5
	0 h	216.842	216.842	216.842		0 h	77.5437	77.5437	77.5437
	3 h	131.389	177.84	137.396		3 h	34.5335	50.1101	97.9399
	6 h	244.957	160.491	169.239		6 h	112.032	42.9679	129.722
	12 h	165.511	198.506	164.682		12 h	59.5573	17.1234	38.5848
