# Supplementary material for: Mechanical stress caused by wind on leaves of Theobroma cacao: Photosynthetic, molecular, antioxidative and ultrastructural responses
Source: PLoS One. 2018 Jun 27;13(6):e0198274. doi: 10.1371/journal.pone.0198274 (PMC6021058; doi:10.1371/journal.pone.0198274)
Supplement: S6 Table — Activity of ascorbate peroxidase (APX) in leaves of CCN 51 cloned plants of T. cacao exposed to wind at different speeds (2.5, 3.5 and 4.5 m s-1) and exposure times (0, 3, 6 and 12 h). (XLSX) [file pone.0198274.s006.xlsx]

## Sheet: S6 Table
S6 Table. Activity of ascorbate peroxidase (APX) in leaves of CCN 51 cloned plants of T. cacao
	exposed to wind at different speeds (2.5, 3.5 and 4.5 m s-1) and exposure times (0, 3, 6 and 12 h).
	A) Mature leaf - IW					B) Young leaf - IW
		2.5	3.5	4.5			2.5	3.5	4.5
	0 h	14.3393	14.3393	14.3393		0 h	9.76786	9.76786	9.76786
	3 h	13.9643	14.6786	21.75		3 h	14.6429	5.78571	15.5714
	6 h	13.25	8.67857	12.4286		6 h	4.42857	8.25	21.3571
	12 h	10.7857	16.6071	11.3929		12 h	6.10714	11.0357	19.5714
	C) Mature leaf - CW					D) Young leaf - CW
		2.5	3.5	4.5			2.5	3.5	4.5
	0 h	14.3393	14.3393	14.3393		0 h	9.76786	9.76786	9.76786
	3 h	8.82143	19.1786	11.1429		3 h	6.75	15.0357	19.5714
	6 h	35.1071	10.4286	29.3571		6 h	25.2857	13.1786	25.0357
	12 h	7.67857	74.5	22.4643		12 h	7	10.1429	11.3571
