# Supplementary material for: Mechanical stress caused by wind on leaves of Theobroma cacao: Photosynthetic, molecular, antioxidative and ultrastructural responses
Source: PLoS One. 2018 Jun 27;13(6):e0198274. doi: 10.1371/journal.pone.0198274 (PMC6021058; doi:10.1371/journal.pone.0198274)
Supplement: S7 Table — Relative expression of psba, psbo, per, Cu-Zn-sod in the chloroplast and cytoplasm genes in young and mature leaves of CCN 51 cloned plantas of T. cacao exposed to intermittent and constant wind. (XLSX) [file pone.0198274.s007.xlsx]

## Sheet: S7 Table
S7 Table. Relative expression of psba, psbo, per, Cu-Zn-sod in the chloroplast and cytoplasm genes in young and
	mature leaves of CCN 51 cloned plantas of T. cacao exposed to intermittent and constant wind.
	Mature leaf					Young leaf
	psba		IW	CW		psba		IW	CW
		0 h	1	1			0 h	1	1
		3 h	1.8283	0.124283			3 h	0.740458	0.881524
		6 h	3.65146	5.79517			6 h	0.155939	0.675081
		12 h	6.47267	1.87208			12 h	0.278431	2.25857
	Mature leaf		IW	CW		Young leaf		IW	CW
	psbo	0 h	1	1		psbo	0 h	1	1
		3 h	0.0792613	0.222298			3 h	0.116991	0.0637498
		6 h	0.395282	0.307765			6 h	0.0451281	0.0338572
		12 h	0.794656	0.193885			12 h	0.200059	0.598687
	Mature leaf		IW	CW		Young leaf		IW	CW
	per	0 h	1	1		per	0 h	1	1
		3 h	3.95584	8.79144			3 h	0.297541	1.30106
		6 h	0.813595	2.51689			6 h	0.333218	1.85052
		12 h	2.64418	0.105635			12 h	0.49211	1.77483
	Mature leaf		IW	CW		Young leaf		IW	CW
	Cu-Zn-sod clo	0 h	1	1		Cu-Zn-sod clo	0 h	1	1
		3 h	1.15235	0.375598			3 h	1.00804	0.224866
		6 h	0.190933	0.16449			6 h	1.0295	0.786732
		12 h	0.395785	0.247286			12 h	1.00218	0.431089
	Mature leaf		IW	CW		Young leaf		IW	CW
	Cu-Zn-sod cit	0 h	1	1		Cu-Zn-sod cit	0 h	1	1
		3 h	1.43769	0.0669704			3 h	0.377949	1.61814
		6 h	1.8351	2.5653			6 h	0.81246	0.352574
		12 h	1.67115	0.463443			12 h	0.702128	1.24614
